# Supplementary material for: Identification of SNAT Family Genes Suggests GhSNAT3D Functional Reponse to Melatonin Synthesis Under Salinity Stress in Cotton
Source: Front Mol Biosci. 2022 Feb 10;9:843814. doi: 10.3389/fmolb.2022.843814 (PMC8867073; doi:10.3389/fmolb.2022.843814)
Supplement: Supplementary file 2 [file Table1.XLSX]

## Sheet: Sheet1
Gene	Forward Primer 5’-3’	Reverse Primer 5’-3’
GhSNAT1D	CAGCATGTATGGCGATGA	CCACACTTCCTTATGAACTTC
GhSNAT1A	CAGCATGTATGGCGATGA	ACCACACTTCCTTATGAACT
GhSNAT7A	CTATGCCTCTGGTTACTTCA	GCTCAACTTCTTCAGGTCTA
GhSNAT8D	AACTTATCGTCGCTCCATT	GAACTCTGTGAAGGCATTAG
GhSNAT21A	ACTCCTGAAGGCGAATATG	GCATTGTCCATCATCTCATT
GhSNAT23D	ACTCCTGAAGGCGAATATG	CATCATCTCATTGGCATTCC
GhSNAT9A	AGTCTGTCCTGATGATGATG	ACCGCCAATTCCAATGTT
GhSNAT10D	AGTCTGTCCTGATGATGATG	GCTATAAGAAGTCTCCTTGAAG
GhSNAT3A	GAATGGCTCGTGCTACAT	GATAGAACTCCACAACTTGAC
GhSNAT3D	GCTCGTGCTACATCTGAC	GATAGAACTCCACAACTTGAC
GhSNAT25D	AATACTCCATCTCCGACAAG	GCTACGAAGACAGAGTTGA
GhSNAT6A	CGCAGCAACAGTAGAAGA	GGAATTGGTGGCAGGAAT
GhSNAT7D	CATTCCTGCCACCGATTC	TTGCTCCTGCTGTTCTTG
CAL1	CCTTAACCTGATGGCAAGA	CTCGGCAGCAGATATGAA
CAM	TGTTCAGTGAGGCTAATGTT	GCTTCTTGTAGTTCATCCATC
CAMBP15	CCACCACCACCACCATAA	TCGCCTTCTTGTTCTTCATT
CBL4	CAGATGGACTTATTCACAAGG	AACGAACTCACCGAACTC
CBP60B	GTCCTCCATTCATCCATCTT	CATTCTCAGCCTCAACCTT
CBP60B1	TTCAATCAACCAGCAACAC	ATCGTCATAACCTCCAACAT
CML7	GCTGCTGAGTTGAAGAGA	ACTTATCGCCGTTGACAT
CML8	TGGCAGATACATTGACAGAT	CCTCGTTAATCACCATCATC
CML10	GGAAGATAAGCAGAGACGAT	TCCATTACACCGTAACTTGA
CML11	GACGGCTACATATCACCTTA	TAACTTGACCATCTCCATCC
CPK2	TCAATGTCCACGCCTATG	AGCCTTAGCCTCTTCCTT
CPK5	TCAACCAATTCCACTCCAA	CTCATTCGGCTTCACAGA
